# Supplementary material for: The first report of porcine parvovirus 8 detection and genetic analysis in South Korea
Source: Front Vet Sci. 2026 Apr 1;13:1804698. doi: 10.3389/fvets.2026.1804698 (PMC13081233; doi:10.3389/fvets.2026.1804698)
Supplement: SUPPLEMENTARY TABLE S1 — Summary of sample collection by farm and sample type for PPV8 detection in South Korea. A total of 40 farms from nine province in South Korea were included in the study. Three sample types were collected per farm: serum, nasal swab, and oral fluids. The number before parentheses indicate the total number of individual samples collected before pooling, while the number in parentheses represents the number of pooled samples used for PCR. [file Table_1.XLSX]

## Sheet: ST1
	Supplymentary Table S1 Summary of sample collection by farm and sample type for PPV8 detection in South korea.
	Province	Farms	Serum (Pooled sample)	Nasal swab (Pooled sample)	Oral fluid (Pooled sample)
	GG	Farm 8	35 (7)	35 (10)	5 (4)
		Farm 11	35 (7)	34 (7)	5 (1)
		Farm 12	35 (7)	35 (10)	5 (2)
		Farm 25	35 (6)	35 (10)	5 (1)
		Farm 29	40 (8)	40 (11)	5 (1)
		Farm 36	40 (7)	40 (7)	5 (1)
		Farm 37	35 (7)	35 (11)	5 (3)
		Farm 40	40 (7)	40 (7)	5 (1)
	GW	Farm 15	40 (9)	40 (9)	5 (1)
	CB	Farm 17	35 (7)	35 (7)	5 (3)
	CN	Farm 4	35 (7)	35 (10)	5 (4)
		Farm 16	35 (7)	35 (7)	5 (2)
		Farm 18	35 (7)	35 (9)	5 (4)
		Farm 20	35 (7)	35 (7)	5 (3)
		Farm 28	43 (8)	43 (11)	5 (1)
		Farm 31	40 (7)	40 (7)	5 (3)
		Farm 33	40 (7)	40 (8)	5 (1)
		Farm 34	40 (9)	40 (18)	5 (1)
		Farm 38	40 (8)	40 (10)	5 (1)
	JB	Farm 3	35 (8)	35 (12)	5 (3)
		Farm 5	40 (8)	40 (8)	5 (1)
		Farm 7	35 (7)	35 (9)	5 (3)
		Farm 27	35 (7)	35 (11)	5 (1)
		Farm 35	35 (7)	35 (10)	5 (4)
	JN	Farm 1	35 (7)	35 (7)	5 (3)
		Farm 6	35 (7)	35 (7)	5 (1)
		Farm 10	35 (7)	35 (7)	5 (1)
		Farm 24	35 (7)	35 (7)	5 (1)
		Farm 30	35 (7)	35 (10)	5 (4)
	GB	Farm 2	35 (7)	35 (7)	5 (4)
		Farm 9	40 (8)	40 (8)	5 (1)
		Farm 13	35 (7)	35 (7)	5 (1)
		Farm 19	34 (7)	35 (7)	5 (1)
		Farm 26	40 (8)	40 (8)	6 (1)
		Farm 32	40 (8)	40 (8)	5 (1)
	GN	Farm 14	40 (7)	40 (7)	5 (1)
		Farm 39	35 (7)	35 (7)	5 (1)
	JJ	Farm 21	40 (8)	40 (11)	5 (2)
		Farm 22	40 (8)	40 (8)	5 (1)
		Farm 23	40 (8)	40 (12)	5 (1)
	Total	40	1487 (294)	1487 (354)	201 (75)
	A total of 40 farms from nine province in South Korea were included in the study. Three sample types were collected per farm: serum, nasal swab, and oral fluids. The number before parentheses indicate the total number of individual samples collected before pooling, while the number in parentheses represents the number of pooled samples used for PCR.
