# Supplementary material for: The first report of porcine parvovirus 8 detection and genetic analysis in South Korea
Source: Front Vet Sci. 2026 Apr 1;13:1804698. doi: 10.3389/fvets.2026.1804698 (PMC13081233; doi:10.3389/fvets.2026.1804698)
Supplement: SUPPLEMENTARY TABLE S2 — Reference sequences of the genus Parvovirus from NCBI GenBank used for phylogenetic analysis. [file Table_2.XLSX]

## Sheet: ST2
	Supplementary Table S2 Reference sequences of the genus Parvovirus from NCBI GenBank used for phylogenetic analysis.
	Genus	Species	Date	Origin	Genome size (bp)	Accession number
	Tetraparvovirus	Porcine parvovirus 2	2011	Brazil	5426	NC_025965
			2009	China	5444	NC_038883.1
		Porcine parvovirus 3	2016	South Korea	4147	OP377043
			2021	China	5073	OR046030
	Copiparvovirus	Porcine parvovirus 4	2017	South Korea	5509	MH921902
			2006	USA	5905	NC_014665
		Porcine parvovirus 5	2018	South Korea	5386	MH921912
			2011	USA	5805	NC_023020
		Porcine parvovirus 6	2017	South Korea	5969	MH447536
			2023	Poland	5566	NC_075986
	Chapparvovirus	Procine parvovirus 7	2015	China	3999	NC_040562
			2017	South Korea	3674	MH422963
	Protoparvovirus	Porcine parvovirus 1	2000	USA	5075	NC_001718.1
			2016	South Korea	4389	ON982164
		Porcine parvovirus 8	2021	China	4380	OP021638
			2021	Colombia	4096	PP335559.1
			2021	Colombia	4096	PP335560.1
			2024	China	4211	PP842644.1
			2024	China	4214	PP842645.1
			2024	China	4215	PP842646.1
			2024	China	4215	PP842647.1
			2024	China	4213	PP842648.1
			2024	China	4678	PP711262.1
		Newlavirus	2018	Canada	4772	NC_077148.1
		Equine protoparvovirus	2020	USA	5194	NC_077112.1
		Tusavirus 1	2003	Tunisia	4424	NC_075988.1
		Fox parvovirus	2012	Netherlands	4619	NC_076133.1
		Eulipotyphla protoparvovirus 1	2012	Zambia	4613	NC_026815.1
		Canin protoparvovirus	2015	Italy	4219	NC_076185.1
