# Supplementary material for: The first report of porcine parvovirus 8 detection and genetic analysis in South Korea
Source: Front Vet Sci. 2026 Apr 1;13:1804698. doi: 10.3389/fvets.2026.1804698 (PMC13081233; doi:10.3389/fvets.2026.1804698)
Supplement: SUPPLEMENTARY TABLE S3 — Summary of Clade assignment, province, sample type, and age group of PPV8 sequences. [file Table_3.XLSX]

## Sheet: ST3
	Supplementary Table S3 Summary of Clade assignment, province, sample type, and age group of PPV8 sequences
	Sequence number	Farm	Province	Sample type	Age	Clade
	243	Farm 20	CN	Nasal swab	Growing	Clade I
	350	Farm 28	CN	Oral fluid	Weaning	Clade I
	225	Farm 18	CN	Nasal swab	Weaning	Clade II
	423	Farm 34	CN	Nasal swab	Finishing	Clade II
	426	Farm 34	CN	Nasal swab	Growing	Clade II
	233	Farm 19	GB	Nasal swab	Weaning	Clade I
	322	Farm 26	GB	Nasal swab	Farrowing	Clade I
	156	Farm 11	GG	Nasal swab	Growing	Clade I
	312	Farm 25	GG	Nasal swab	Finishing	Clade I
	115	Farm 8	GG	Nasal swab	Growing	Clade II
	359	Farm 29	GG	Nasal swab	Finishing	Clade II
	181	Farm 14	GN	Nasal swab	Growing	Clade I
	101	Farm 7	JB	Nasal swab	Finishing	Clade I
	333	Farm 27	JB	Nasal swab	Growing	Clade I
	335	Farm 27	JB	Nasal swab	Gilt	Clade I
	85	Farm 5	JB	Nasal swab	Growing	Clade II
	254	Farm 21	JJ	Nasal swab	Finishing	Clade I
	276	Farm 22	JJ	Oral fluid	Weaning	Clade I
	283	Farm 23	JJ	Oral fluid	Weaning	Clade I
	288	Farm 23	JJ	Nasal swab	Weaning	Clade I
	146	Farm 10	JN	Oral fluid	Weaning	Clade I
